# Supplementary material for: Central amygdala circuitry modulates nociceptive processing through differential hierarchical interaction with affective network dynamics
Source: Commun Biol. 2021 Jun 14;4:732. doi: 10.1038/s42003-021-02262-3 (PMC8203648; doi:10.1038/s42003-021-02262-3)
Supplement: Supplementary file 4 — Supplementary Data 1 [file 42003_2021_2262_MOESM4_ESM.xlsx]

## Sheet: Fig2b
		PKCδ::GFP	PKCδ::ChR2	SST::GFP	SST:ChR2
	N	5	9	3	6
		Mean					Difference			Standard Error of the Difference
	timepoints	PKCδ::GFP	PKCδ::ChR2	SST::GFP	SST:ChR2		PKCδ::(ChR2-GFP)	SST::(ChR2-GFP)		SEM PKCδ::(ChR2-GFP)	SEM SST::(ChR2-GFP)
Basal Forebrain	-10	0.0163784	0.0267273	0.00259098	0.0201065		0.0103489	0.0175155		0.035855	0.0238823
	-9	0.0322413	0.021922	0.00654426	0.027615		-0.0103193	0.0210707		0.0281426	0.0195695
	-8	0.0381248	0.0193314	0.00678019	0.0268398		-0.0187934	0.0200596		0.0229249	0.0152927
	-7	0.0381854	0.0101433	0.00435776	0.0221712		-0.0280421	0.0178134		0.0180058	0.0104111
	-6	0.0158875	-0.00473844	0.0028852	0.0117889		-0.0206259	0.0089037		0.00897008	0.00636282
	-5	-0.0105007	-0.00813057	-0.000744561	-0.000946555		0.00237013	-0.000201994		0.00475777	0.00269375
	-4	-0.0230629	-0.00494799	-0.00264065	-0.0138809		0.0181149	-0.0112403		0.00919518	0.00638159
	-3	-0.0205064	0.00767509	-0.00385907	-0.0191312		0.0281815	-0.0152721		0.0165803	0.0104994
	-2	0.00836521	0.0398828	-0.00142521	-0.0184527		0.0315176	-0.0170275		0.0208926	0.0156494
	-1	0.0846595	0.110909	0.0105568	0.00662431		0.0262495	-0.00393249		0.02345	0.0208848
	0	0.205803	0.203526	0.0364557	0.064509		-0.002277	0.0280533		0.0408743	0.0255269
	1	0.343947	0.30589	0.0715877	0.14861		-0.038057	0.0770223		0.0667035	0.0293565
	2	0.49371	0.399247	0.116119	0.241344		-0.094463	0.125225		0.102325	0.032671
	3	0.628203	0.463657	0.159498	0.332606		-0.164546	0.173108		0.139342	0.0350695
	4	0.735451	0.464709	0.18658	0.394091		-0.270742	0.207511		0.171107	0.0370736
	5	0.780844	0.411856	0.184362	0.40197		-0.368988	0.217608		0.19207	0.0376065
	6	0.764671	0.337534	0.165482	0.36587		-0.427137	0.200388		0.19726	0.0369441
	7	0.70922	0.255654	0.131281	0.303989		-0.453566	0.172708		0.189649	0.0347872
	8	0.634612	0.180586	0.092562	0.228241		-0.454026	0.135679		0.174302	0.0315619
	9	0.544648	0.136109	0.053418	0.155801		-0.408539	0.102383		0.153367	0.0283253
	10	0.462412	0.129481	0.0181619	0.0978133		-0.332931	0.0796514		0.132501	0.0276625
	11	0.402172	0.12524	-0.0185361	0.0542644		-0.276932	0.0728005		0.118118	0.0296909
	12	0.363244	0.11553	-0.0421986	0.028638		-0.247714	0.0708366		0.108496	0.0320961
	13	0.337789	0.109931	-0.0550833	0.0198656		-0.227858	0.0749489		0.101755	0.0346967
	14	0.331946	0.103658	-0.0533607	0.0247922		-0.228288	0.0781529		0.100346	0.0353704
Brainstem	-10	-0.035109	-0.023567	-0.0169209	-0.0136454		0.011542	0.0032755		0.0232026	0.0282033
	-9	-0.0234032	-0.0243789	-0.0109567	-0.0188803		-0.0009757	-0.0079236		0.0185294	0.0258094
	-8	-0.0137161	-0.0234664	-0.00468482	-0.0131891		-0.0097503	-0.00850428		0.0144243	0.021972
	-7	-0.00874864	-0.0164703	-0.0014028	-0.0121014		-0.00772166	-0.0106986		0.0105008	0.0172259
	-6	-0.00591924	-0.00567223	0.000857261	-0.0166325		0.00024701	-0.0174898		0.00530811	0.0109836
	-5	-0.00427353	0.00250475	-0.00103278	-0.00480233		0.00677828	-0.00376955		0.00262442	0.00434164
	-4	0.00130713	0.00689361	-0.00121416	0.0125284		0.00558648	0.0137426		0.00609725	0.010762
	-3	0.0176348	0.0127443	0.00279483	0.0210081		-0.0048905	0.0182133		0.00894445	0.0161156
	-2	0.0505707	0.018456	0.0161911	0.0366703		-0.0321147	0.0204792		0.0145322	0.0202494
	-1	0.0967202	0.0322021	0.0406565	0.0633055		-0.0645181	0.022649		0.0223922	0.0239606
	0	0.169022	0.0571085	0.0883199	0.105108		-0.111913	0.0167881		0.0359612	0.0304387
	1	0.266528	0.0888785	0.14871	0.163041		-0.177649	0.014331		0.0564724	0.0419575
	2	0.370986	0.118718	0.217707	0.227096		-0.252268	0.009389		0.0803964	0.0565811
	3	0.462032	0.144744	0.285841	0.280758		-0.317288	-0.005083		0.103531	0.0715646
	4	0.524344	0.153621	0.334818	0.312324		-0.370723	-0.022494		0.12078	0.0834389
	5	0.543787	0.147355	0.349899	0.308058		-0.396432	-0.041841		0.128747	0.0883634
	6	0.526864	0.135831	0.333869	0.271281		-0.391033	-0.062588		0.129755	0.0879934
	7	0.490861	0.11858	0.295994	0.215279		-0.372281	-0.080715		0.12594	0.0856845
	8	0.446215	0.0962172	0.250234	0.161013		-0.349998	-0.089221		0.117869	0.0833005
	9	0.400387	0.0780766	0.198855	0.110876		-0.32231	-0.087979		0.110071	0.0790971
	10	0.364616	0.0672973	0.150952	0.0733027		-0.297319	-0.0776493		0.104986	0.0748258
	11	0.330428	0.0584002	0.113426	0.048543		-0.272028	-0.064883		0.0988228	0.0694452
	12	0.288795	0.053883	0.0887264	0.0298773		-0.234912	-0.0588491		0.0887944	0.0613475
	13	0.251692	0.0550766	0.0742412	0.0132185		-0.196615	-0.0610227		0.0801509	0.0532322
	14	0.223881	0.0587132	0.0741681	0.0130163		-0.165168	-0.0611518		0.0723254	0.0457581
Sensory Cortex	-10	-0.0168973	-0.0363456	-0.0139361	0.0100078		-0.0194483	0.0239439		0.0216528	0.0218133
	-9	-0.0103227	-0.0348736	-0.0242685	0.00817224		-0.0245509	0.0324407		0.0173044	0.0183662
	-8	-0.00610721	-0.0298711	-0.0336978	0.00167852		-0.0237639	0.0353763		0.0123879	0.0176535
	-7	-0.000994205	-0.0174252	-0.0323193	-0.00684256		-0.016431	0.0254767		0.00765311	0.0155622
	-6	0.00169313	-0.00924988	-0.0220395	-0.00496472		-0.010943	0.0170748		0.00528831	0.00790504
	-5	-0.00110418	0.00181758	-0.00197351	-0.00586177		0.00292176	-0.00388826		0.00376542	0.00350713
	-4	-0.0019024	0.00795106	0.01486	-0.000329962		0.00985346	-0.01519		0.00470447	0.00738058
	-3	0.00230998	0.0169072	0.0414708	0.0180011		0.0145972	-0.0234697		0.0083207	0.0155004
	-2	0.0122955	0.0326316	0.0617089	0.049108		0.0203361	-0.0126009		0.0122335	0.0223235
	-1	0.0389349	0.0653308	0.0951803	0.0993748		0.0263959	0.0041945		0.0175694	0.0296834
	0	0.0880049	0.109786	0.143921	0.187242		0.0217811	0.043321		0.0243186	0.0404871
	1	0.153391	0.168235	0.202035	0.304198		0.014844	0.102163		0.0319709	0.0526731
	2	0.223273	0.231936	0.251989	0.43685		0.008663	0.184861		0.0414144	0.0649734
	3	0.271863	0.281888	0.294049	0.55458		0.010025	0.260531		0.0493161	0.0761269
	4	0.269954	0.300359	0.306365	0.625574		0.030405	0.319209		0.0522684	0.0823086
	5	0.224404	0.283218	0.281832	0.642028		0.058814	0.360196		0.0520222	0.0850552
	6	0.154213	0.240606	0.23379	0.598119		0.086393	0.364329		0.0522993	0.0851242
	7	0.0680071	0.178407	0.172136	0.511258		0.1104	0.339122		0.0524184	0.0825709
	8	-0.0149546	0.109058	0.110127	0.408598		0.124013	0.298471		0.0530518	0.07727
	9	-0.0717523	0.048708	0.0609406	0.31235		0.12046	0.251409		0.0521165	0.0725499
	10	-0.103196	0.00597504	0.0278353	0.225525		0.109171	0.19769		0.051837	0.0682065
	11	-0.129555	-0.0259929	0.0120957	0.16479		0.103562	0.152694		0.0530372	0.0656413
	12	-0.151076	-0.0483559	-0.00186135	0.113538		0.10272	0.115399		0.0550455	0.063392
	13	-0.156497	-0.0603707	-0.0133389	0.0841046		0.0961263	0.0974435		0.0568444	0.061255
	14	-0.14865	-0.0634132	-0.0248154	0.0749144		0.0852368	0.0997298		0.0588328	0.0584423
Limbic System	-10	-0.00521108	-0.0393039	0.0154895	-0.0292755		-0.0340928	-0.044765		0.0148044	0.023828
	-9	-0.00199359	-0.0332471	0.0344522	-0.0250018		-0.0312535	-0.059454		0.0121077	0.0203318
	-8	0.00166287	-0.0243448	0.0457693	-0.0176387		-0.0260077	-0.063408		0.0104333	0.0177185
	-7	0.0077436	-0.012228	0.0407381	-0.00257123		-0.0199716	-0.0433093		0.00796723	0.0132115
	-6	0.00738079	-0.00476693	0.0172145	0.00771545		-0.0121477	-0.00949905		0.00483184	0.00709973
	-5	-0.00485424	0.00107943	-0.00804856	0.00645195		0.00593367	0.0145005		0.00236174	0.00394331
	-4	-0.00861835	0.00487704	-0.0227516	-0.00401548		0.0134954	0.0187361		0.00477911	0.00751159
	-3	-0.00164935	0.0110387	-0.0271521	-0.00758154		0.012688	0.0195706		0.00829533	0.0118508
	-2	0.0309888	0.0267706	-0.0123493	-0.000380619		-0.0042182	0.0119687		0.0128929	0.0145614
	-1	0.110791	0.0625685	0.0232056	0.0458366		-0.0482225	0.022631		0.0191585	0.0210413
	0	0.238177	0.118031	0.082718	0.131771		-0.120146	0.049053		0.0300173	0.0339286
	1	0.385034	0.18709	0.155392	0.252903		-0.197944	0.097511		0.0435877	0.0497733
	2	0.539882	0.25641	0.233262	0.382879		-0.283472	0.149617		0.0575053	0.0658504
	3	0.659213	0.305638	0.29711	0.503507		-0.353575	0.206397		0.0680088	0.07923
	4	0.724615	0.314158	0.330146	0.572797		-0.410457	0.242651		0.0736758	0.0843754
	5	0.729291	0.283623	0.317017	0.566813		-0.445668	0.249796		0.0752895	0.080252
	6	0.684917	0.233155	0.265885	0.497319		-0.451762	0.231434		0.0744338	0.0718454
	7	0.6088	0.169616	0.190374	0.39055		-0.439184	0.200176		0.0706269	0.0627338
	8	0.531749	0.113683	0.116495	0.265347		-0.418066	0.148852		0.0659762	0.0576133
	9	0.454365	0.0768078	0.0626373	0.159774		-0.377557	0.0971367		0.0606037	0.0570506
	10	0.386955	0.0567639	0.0274744	0.0916411		-0.330191	0.0641667		0.0553497	0.0564666
	11	0.326336	0.0461451	0.00456032	0.0424422		-0.280191	0.0378819		0.0506168	0.0550156
	12	0.277145	0.0468268	-0.0045098	0.00527598		-0.230318	0.00978578		0.0464619	0.0532215
	13	0.240216	0.0511346	-0.0050346	-0.016969		-0.189081	-0.0119344		0.0426925	0.0513911
	14	0.223092	0.0574791	0.00165117	-0.0338495		-0.165613	-0.0355007		0.0390971	0.05206
Thalamus	-10	-0.00818761	-0.0255987	-0.0154746	-0.0113004		-0.0174111	0.0041742		0.0139638	0.0137073
	-9	-0.00294057	-0.0222821	-0.0082959	-0.00727696		-0.0193415	0.00101894		0.0117441	0.0100562
	-8	-0.00200343	-0.0161694	0.000632115	-0.00336682		-0.014166	-0.00399894		0.00928446	0.0072566
	-7	0.002669	-0.00864307	0.00716203	0.000603803		-0.0113121	-0.00655823		0.00708692	0.00493236
	-6	0.00392062	-0.00309431	0.00395744	0.00164215		-0.00701493	-0.00231529		0.00393603	0.00310625
	-5	-0.00319915	0.00163314	-0.00285399	-0.000498081		0.00483229	0.00235591		0.00129328	0.00173245
	-4	-0.00618708	0.00470433	-0.00540087	-0.001746		0.0108914	0.00365487		0.00431576	0.00285222
	-3	0.00279763	0.00540058	-0.00286431	-2.14921e-10		0.00260295	0.00286431		0.00619743	0.00532398
	-2	0.0202974	0.00831872	0.0126552	0.0088284		-0.0119787	-0.0038268		0.00759364	0.00778476
	-1	0.0610561	0.0200572	0.0424322	0.0289647		-0.0409989	-0.0134675		0.00827356	0.0114991
	0	0.132152	0.0409704	0.086823	0.0643175		-0.091182	-0.0225055		0.00948807	0.0165619
	1	0.215941	0.072693	0.137221	0.115279		-0.143248	-0.021942		0.0131515	0.0216753
	2	0.302127	0.111983	0.18905	0.177768		-0.190144	-0.011282		0.0176067	0.0270328
	3	0.376861	0.148258	0.23688	0.243119		-0.228603	0.006239		0.0218072	0.0319187
	4	0.422656	0.169301	0.273589	0.296218		-0.253355	0.022629		0.0241662	0.0354691
	5	0.428952	0.17142	0.284492	0.322134		-0.257532	0.037642		0.0248003	0.036947
	6	0.411014	0.158071	0.276038	0.318756		-0.252943	0.042718		0.0238587	0.0373566
	7	0.374399	0.132891	0.253918	0.294662		-0.241508	0.040744		0.0220783	0.036402
	8	0.330973	0.102569	0.223417	0.254303		-0.228404	0.030886		0.0200461	0.0343768
	9	0.287373	0.0778489	0.187259	0.209613		-0.209525	0.022354		0.0190461	0.0315874
	10	0.248577	0.0595048	0.159039	0.169783		-0.189072	0.010744		0.018285	0.0291101
	11	0.207682	0.0434811	0.135891	0.137545		-0.164201	0.001654		0.0178092	0.0264085
	12	0.171955	0.0311842	0.115006	0.107869		-0.140771	-0.007137		0.0174306	0.0231819
	13	0.145026	0.0253007	0.0981357	0.0858134		-0.119725	-0.0123223		0.0174237	0.020487
	14	0.129498	0.0220919	0.0957678	0.0761303		-0.107406	-0.0196375		0.0176706	0.0193406
