# Supplementary material for: Central amygdala circuitry modulates nociceptive processing through differential hierarchical interaction with affective network dynamics
Source: Commun Biol. 2021 Jun 14;4:732. doi: 10.1038/s42003-021-02262-3 (PMC8203648; doi:10.1038/s42003-021-02262-3)
Supplement: Supplementary file 5 — Supplementary Data 2 [file 42003_2021_2262_MOESM5_ESM.xlsx]

## Sheet: GFP_PKC_x_PKC_pos_LaserOnly
*Nodes	73
id*int	label*string
1	Olfactory Input'
2	Medulla'
3	Pons'
4	Tegmentum'
5	Inferior Colliculi'
6	Superior Colliculi'
7	Midbrain'
8	'Thalamus other_both'
9	'Thalamus lateral'
10	'Thalamus medial'
11	Primary Somatosensory Cortex'
12	Secondary Somatosensory Cortex'
13	Auditory Cortex'
14	Visual Cortex'
15	Motor Cortex'
16	Association Cortex'
17	Insular Cortex'
18	Cingulate Cortex'
19	Frontal Association Cortex'
20	Rhinale Cortex'
21	Piriform Cortex'
22	Habenulae'
23	Septum'
24	Diagonal Band'
25	'Hippocampus dorsal'
26	'Hippocampus ventral'
27	'Hippocampus Dendate gyrus'
28	Amygdala'
29	BNST'
30	Hypothalamus'
31	Zona incerta'
32	Caudate putamen'
33	Claustrum'
34	Nucleus accumbens'
35	Pallidum'
36	Cerebellum'
37	Olfactory Input'
38	Medulla'
39	Pons'
40	Tegmentum'
41	Inferior Colliculi'
42	Superior Colliculi'
43	Midbrain'
45	Thalamus lateral'
46	Thalamus medial'
47	Primary Somatosensory Cortex'
48	Secondary Somatosensory Cortex'
49	Auditory Cortex'
50	Visual Cortex'
51	Motor Cortex'
52	Association Cortex'
53	Insular Cortex'
54	Cingulate Cortex'
55	Frontal Association Cortex'
56	Rhinale Cortex'
57	Piriform Cortex'
58	Habenulae'
59	Septum'
60	Diagonal Band'
61	Hippocampus dorsal'
62	Hippocampus ventral'
63	Hippocampus Dendate gyrus'
64	Amygdala'
65	BNST'
66	Hypothalamus'
67	Zona incerta'
68	Caudate putamen'
69	Claustrum'
70	Nucleus accumbens'
71	Pallidum'
72	Cerebellum'
73	'PAG'
74	'CoM'
*UndirectedEdges
source*int	target*int
2	3
2	4
2	5
2	28
2	36
2	38
2	39
2	40
2	72
3	38
3	64
6	18
8	27
8	32
8	45
8	59
11	17
13	16
14	18
14	20
15	52
16	50
17	33
17	35
18	42
20	25
21	32
23	32
27	45
27	48
28	32
32	35
32	59
32	68
35	59
36	38
38	39
38	40
38	72
39	64
41	42
41	47
42	54
45	46
45	48
47	68
49	52
49	56
50	61
50	63
52	55
52	56
54	61
55	57
56	70

## Sheet: GFP_PKC_x_PKC_neg_LaserOnly
*Nodes	73
id*int	label*string
1	Olfactory Input'
2	Medulla'
3	Pons'
4	Tegmentum'
5	Inferior Colliculi'
6	Superior Colliculi'
7	Midbrain'
8	Thalamus other_both'
9	Thalamus lateral'
10	Thalamus medial'
11	Primary Somatosensory Cortex'
12	Secondary Somatosensory Cortex'
13	Auditory Cortex'
14	Visual Cortex'
15	Motor Cortex'
16	Association Cortex'
17	Insular Cortex'
18	Cingulate Cortex'
19	Frontal Association Cortex'
20	Rhinale Cortex'
21	Piriform Cortex'
22	Habenulae'
23	Septum'
24	Diagonal Band'
25	Hippocampus dorsal'
26	Hippocampus ventral'
27	Hippocampus Dendate gyrus'
28	Amygdala'
29	BNST'
30	Hypothalamus'
31	Zona incerta'
32	Caudate putamen'
33	Claustrum'
34	Nucleus accumbens'
35	Pallidum'
36	Cerebellum'
37	Olfactory Input'
38	Medulla'
39	Pons'
40	Tegmentum'
41	Inferior Colliculi'
42	Superior Colliculi'
43	Midbrain'
45	Thalamus lateral'
46	Thalamus medial'
47	Primary Somatosensory Cortex'
48	Secondary Somatosensory Cortex'
49	Auditory Cortex'
50	Visual Cortex'
51	Motor Cortex'
52	Association Cortex'
53	Insular Cortex'
54	Cingulate Cortex'
55	Frontal Association Cortex'
56	Rhinale Cortex'
57	Piriform Cortex'
58	Habenulae'
59	Septum'
60	Diagonal Band'
61	Hippocampus dorsal'
62	Hippocampus ventral'
63	Hippocampus Dendate gyrus'
64	Amygdala'
65	BNST'
66	Hypothalamus'
67	Zona incerta'
68	Caudate putamen'
69	Claustrum'
70	Nucleus accumbens'
71	Pallidum'
72	Cerebellum'
73	'PAG'
74	'CoM'
*UndirectedEdges
source*int	target*int
11	57
15	72
62	51

## Sheet: GFP_PKC_x_PKC_pos_LaserHeat
*Nodes	73
id*int	label*string
1	Olfactory Input'
2	Medulla'
3	Pons'
4	Tegmentum'
5	Inferior Colliculi'
6	Superior Colliculi'
7	Midbrain'
8	'Thalamus other_both'
9	'Thalamus lateral'
10	'Thalamus medial'
11	Primary Somatosensory Cortex'
12	Secondary Somatosensory Cortex'
13	Auditory Cortex'
14	Visual Cortex'
15	Motor Cortex'
16	Association Cortex'
17	Insular Cortex'
18	Cingulate Cortex'
19	Frontal Association Cortex'
20	Rhinale Cortex'
21	Piriform Cortex'
22	Habenulae'
23	Septum'
24	Diagonal Band'
25	'Hippocampus dorsal'
26	'Hippocampus ventral'
27	'Hippocampus Dendate gyrus'
28	Amygdala'
29	BNST'
30	Hypothalamus'
31	Zona incerta'
32	Caudate putamen'
33	Claustrum'
34	Nucleus accumbens'
35	Pallidum'
36	Cerebellum'
37	Olfactory Input'
38	Medulla'
39	Pons'
40	Tegmentum'
41	Inferior Colliculi'
42	Superior Colliculi'
43	Midbrain'
45	Thalamus lateral'
46	Thalamus medial'
47	Primary Somatosensory Cortex'
48	Secondary Somatosensory Cortex'
49	Auditory Cortex'
50	Visual Cortex'
51	Motor Cortex'
52	Association Cortex'
53	Insular Cortex'
54	Cingulate Cortex'
55	Frontal Association Cortex'
56	Rhinale Cortex'
57	Piriform Cortex'
58	Habenulae'
59	Septum'
60	Diagonal Band'
61	Hippocampus dorsal'
62	Hippocampus ventral'
63	Hippocampus Dendate gyrus'
64	Amygdala'
65	BNST'
66	Hypothalamus'
67	Zona incerta'
68	Caudate putamen'
69	Claustrum'
70	Nucleus accumbens'
71	Pallidum'
72	Cerebellum'
73	'PAG'
74	'CoM'
*UndirectedEdges
source*int	target*int
1	24
1	60
1	66
6	36
6	45
6	49
7	43
7	73
8	9
8	10
8	22
8	27
8	31
8	32
8	45
8	46
8	47
8	51
8	59
8	61
9	10
11	25
11	47
13	25
16	18
16	25
21	28
22	61
23	47
24	30
24	35
24	60
24	66
24	71
25	27
26	27
30	60
30	64
30	66
32	59
36	63
37	70
43	45
43	46
43	61
45	46
45	47
45	61
45	73
46	47
46	58
46	61
46	73
47	59
47	61
51	59
52	61
52	72
54	59
54	61
54	63
54	73
56	61
56	62
56	63
56	72
57	64
60	64
60	66
60	70
60	71
61	63
62	63
64	65
64	66
64	71
66	70
66	71
70	71

## Sheet: GFP_PKC_x_PKC_neg_LaserHeat
*Nodes	73
id*int	label*string
1	Olfactory Input'
2	Medulla'
3	Pons'
4	Tegmentum'
5	Inferior Colliculi'
6	Superior Colliculi'
7	Midbrain'
8	Thalamus other_both'
9	Thalamus lateral'
10	Thalamus medial'
11	Primary Somatosensory Cortex'
12	Secondary Somatosensory Cortex'
13	Auditory Cortex'
14	Visual Cortex'
15	Motor Cortex'
16	Association Cortex'
17	Insular Cortex'
18	Cingulate Cortex'
19	Frontal Association Cortex'
20	Rhinale Cortex'
21	Piriform Cortex'
22	Habenulae'
23	Septum'
24	Diagonal Band'
25	Hippocampus dorsal'
26	Hippocampus ventral'
27	Hippocampus Dendate gyrus'
28	Amygdala'
29	BNST'
30	Hypothalamus'
31	Zona incerta'
32	Caudate putamen'
33	Claustrum'
34	Nucleus accumbens'
35	Pallidum'
36	Cerebellum'
37	Olfactory Input'
38	Medulla'
39	Pons'
40	Tegmentum'
41	Inferior Colliculi'
42	Superior Colliculi'
43	Midbrain'
45	Thalamus lateral'
46	Thalamus medial'
47	Primary Somatosensory Cortex'
48	Secondary Somatosensory Cortex'
49	Auditory Cortex'
50	Visual Cortex'
51	Motor Cortex'
52	Association Cortex'
53	Insular Cortex'
54	Cingulate Cortex'
55	Frontal Association Cortex'
56	Rhinale Cortex'
57	Piriform Cortex'
58	Habenulae'
59	Septum'
60	Diagonal Band'
61	Hippocampus dorsal'
62	Hippocampus ventral'
63	Hippocampus Dendate gyrus'
64	Amygdala'
65	BNST'
66	Hypothalamus'
67	Zona incerta'
68	Caudate putamen'
69	Claustrum'
70	Nucleus accumbens'
71	Pallidum'
72	Cerebellum'
73	'PAG'
74	'CoM'
*UndirectedEdges
source*int	target*int
1	25
1	43
1	45
1	47
1	63
1	73
5	28
5	30
5	37
5	60
5	64
5	66
6	24
6	28
6	30
6	37
6	55
6	60
6	64
6	66
6	70
6	71
7	24
7	30
7	37
7	60
7	66
7	70
8	24
8	30
8	37
8	60
8	66
8	70
10	30
10	60
10	66
10	70
11	24
11	30
11	56
11	60
11	64
11	65
11	66
11	70
11	71
11	72
12	28
12	56
13	57
13	64
14	37
14	60
14	64
15	24
15	28
15	30
15	34
15	60
15	64
15	66
17	36
17	49
17	56
17	61
18	60
18	64
18	66
18	70
18	71
19	36
20	51
21	47
21	56
21	72
22	30
22	64
22	66
23	30
23	66
24	25
24	27
24	43
24	45
24	46
24	47
24	51
24	54
24	61
24	63
24	73
25	28
25	37
25	57
25	60
25	64
25	66
25	70
25	71
26	47
27	30
27	37
27	60
27	64
27	66
27	70
28	36
28	42
28	47
28	51
28	63
28	72
28	73
30	32
30	36
30	42
30	43
30	45
30	46
30	47
30	51
30	54
30	58
30	59
30	61
30	63
30	68
30	73
32	52
32	56
32	60
32	61
32	66
33	56
34	56
35	63
35	73
36	37
36	60
36	64
36	71
37	42
37	43
37	45
37	46
37	47
37	51
37	58
37	61
37	63
37	67
37	73
41	48
42	64
42	66
43	60
43	66
43	70
45	64
45	66
45	70
46	60
46	64
46	66
46	70
47	50
47	52
47	56
47	60
47	61
47	64
47	66
47	70
48	56
48	66
51	52
51	60
51	66
51	70
54	60
54	64
54	66
54	71
55	73
58	60
58	66
58	70
60	61
60	63
60	73
61	64
61	66
61	68
61	70
61	71
62	70
63	64
63	66
63	70
63	71
64	72
64	73
66	68
66	73
67	70
70	73
71	73

## Sheet: GFP_SST_x_SST_pos_LaserOnly
*Nodes	73
id*int	label*string
1	Olfactory Input'
2	Medulla'
3	Pons'
4	Tegmentum'
5	Inferior Colliculi'
6	Superior Colliculi'
7	Midbrain'
8	'Thalamus other_both'
9	'Thalamus lateral'
10	'Thalamus medial'
11	Primary Somatosensory Cortex'
12	Secondary Somatosensory Cortex'
13	Auditory Cortex'
14	Visual Cortex'
15	Motor Cortex'
16	Association Cortex'
17	Insular Cortex'
18	Cingulate Cortex'
19	Frontal Association Cortex'
20	Rhinale Cortex'
21	Piriform Cortex'
22	Habenulae'
23	Septum'
24	Diagonal Band'
25	'Hippocampus dorsal'
26	'Hippocampus ventral'
27	'Hippocampus Dendate gyrus'
28	Amygdala'
29	BNST'
30	Hypothalamus'
31	Zona incerta'
32	Caudate putamen'
33	Claustrum'
34	Nucleus accumbens'
35	Pallidum'
36	Cerebellum'
37	Olfactory Input'
38	Medulla'
39	Pons'
40	Tegmentum'
41	Inferior Colliculi'
42	Superior Colliculi'
43	Midbrain'
45	Thalamus lateral'
46	Thalamus medial'
47	Primary Somatosensory Cortex'
48	Secondary Somatosensory Cortex'
49	Auditory Cortex'
50	Visual Cortex'
51	Motor Cortex'
52	Association Cortex'
53	Insular Cortex'
54	Cingulate Cortex'
55	Frontal Association Cortex'
56	Rhinale Cortex'
57	Piriform Cortex'
58	Habenulae'
59	Septum'
60	Diagonal Band'
61	Hippocampus dorsal'
62	Hippocampus ventral'
63	Hippocampus Dendate gyrus'
64	Amygdala'
65	BNST'
66	Hypothalamus'
67	Zona incerta'
68	Caudate putamen'
69	Claustrum'
70	Nucleus accumbens'
71	Pallidum'
72	Cerebellum'
73	'PAG'
74	'CoM'
*UndirectedEdges
source*int	target*int
1	34
1	60
5	18
11	13
11	14
11	15
11	18
11	54
13	15
13	18
14	15
14	54
15	18
15	52
15	54
18	52
18	54
21	28
21	34
21	35
24	30
24	34
24	57
24	59
24	60
24	66
24	70
28	30
28	60
28	64
28	66
30	34
30	57
30	64
30	66
30	68
34	53
34	60
34	66
37	53
43	61
47	49
50	65
51	52
51	55
52	55
52	70
55	68
57	64
57	71
60	66
60	68
60	70
64	68
66	68
66	70

## Sheet: GFP_SST_x_SST_neg_LaserOnly
*Nodes	73
id*int	label*string
1	Olfactory Input'
2	Medulla'
3	Pons'
4	Tegmentum'
5	Inferior Colliculi'
6	Superior Colliculi'
7	Midbrain'
8	Thalamus other_both'
9	Thalamus lateral'
10	Thalamus medial'
11	Primary Somatosensory Cortex'
12	Secondary Somatosensory Cortex'
13	Auditory Cortex'
14	Visual Cortex'
15	Motor Cortex'
16	Association Cortex'
17	Insular Cortex'
18	Cingulate Cortex'
19	Frontal Association Cortex'
20	Rhinale Cortex'
21	Piriform Cortex'
22	Habenulae'
23	Septum'
24	Diagonal Band'
25	Hippocampus dorsal'
26	Hippocampus ventral'
27	Hippocampus Dendate gyrus'
28	Amygdala'
29	BNST'
30	Hypothalamus'
31	Zona incerta'
32	Caudate putamen'
33	Claustrum'
34	Nucleus accumbens'
35	Pallidum'
36	Cerebellum'
37	Olfactory Input'
38	Medulla'
39	Pons'
40	Tegmentum'
41	Inferior Colliculi'
42	Superior Colliculi'
43	Midbrain'
45	Thalamus lateral'
46	Thalamus medial'
47	Primary Somatosensory Cortex'
48	Secondary Somatosensory Cortex'
49	Auditory Cortex'
50	Visual Cortex'
51	Motor Cortex'
52	Association Cortex'
53	Insular Cortex'
54	Cingulate Cortex'
55	Frontal Association Cortex'
56	Rhinale Cortex'
57	Piriform Cortex'
58	Habenulae'
59	Septum'
60	Diagonal Band'
61	Hippocampus dorsal'
62	Hippocampus ventral'
63	Hippocampus Dendate gyrus'
64	Amygdala'
65	BNST'
66	Hypothalamus'
67	Zona incerta'
68	Caudate putamen'
69	Claustrum'
70	Nucleus accumbens'
71	Pallidum'
72	Cerebellum'
73	'PAG'
74	'CoM'
*UndirectedEdges
source*int	target*int

## Sheet: GFP_SST_x_SST_pos_LaserHeat
*Nodes	73
id*int	label*string
1	Olfactory Input'
2	Medulla'
3	Pons'
4	Tegmentum'
5	Inferior Colliculi'
6	Superior Colliculi'
7	Midbrain'
8	'Thalamus other_both'
9	'Thalamus lateral'
10	'Thalamus medial'
11	Primary Somatosensory Cortex'
12	Secondary Somatosensory Cortex'
13	Auditory Cortex'
14	Visual Cortex'
15	Motor Cortex'
16	Association Cortex'
17	Insular Cortex'
18	Cingulate Cortex'
19	Frontal Association Cortex'
20	Rhinale Cortex'
21	Piriform Cortex'
22	Habenulae'
23	Septum'
24	Diagonal Band'
25	'Hippocampus dorsal'
26	'Hippocampus ventral'
27	'Hippocampus Dendate gyrus'
28	Amygdala'
29	BNST'
30	Hypothalamus'
31	Zona incerta'
32	Caudate putamen'
33	Claustrum'
34	Nucleus accumbens'
35	Pallidum'
36	Cerebellum'
37	Olfactory Input'
38	Medulla'
39	Pons'
40	Tegmentum'
41	Inferior Colliculi'
42	Superior Colliculi'
43	Midbrain'
45	Thalamus lateral'
46	Thalamus medial'
47	Primary Somatosensory Cortex'
48	Secondary Somatosensory Cortex'
49	Auditory Cortex'
50	Visual Cortex'
51	Motor Cortex'
52	Association Cortex'
53	Insular Cortex'
54	Cingulate Cortex'
55	Frontal Association Cortex'
56	Rhinale Cortex'
57	Piriform Cortex'
58	Habenulae'
59	Septum'
60	Diagonal Band'
61	Hippocampus dorsal'
62	Hippocampus ventral'
63	Hippocampus Dendate gyrus'
64	Amygdala'
65	BNST'
66	Hypothalamus'
67	Zona incerta'
68	Caudate putamen'
69	Claustrum'
70	Nucleus accumbens'
71	Pallidum'
72	Cerebellum'
73	'PAG'
74	'CoM'
*UndirectedEdges
source*int	target*int
2	38
5	18
5	36
5	41
5	72
5	73
6	36
8	10
8	11
8	46
8	51
8	59
8	61
11	12
11	15
11	17
11	18
11	32
11	47
11	51
11	54
11	61
12	15
12	18
15	51
18	47
21	74
23	51
23	54
25	47
25	51
25	54
28	64
31	68
36	47
36	61
36	72
42	61
47	51
47	72
49	50
49	54
50	54
62	64

## Sheet: GFP_SST_x_SST_neg_LaserHeat
*Nodes	73
id*int	label*string
1	Olfactory Input'
2	Medulla'
3	Pons'
4	Tegmentum'
5	Inferior Colliculi'
6	Superior Colliculi'
7	Midbrain'
8	Thalamus other_both'
9	Thalamus lateral'
10	Thalamus medial'
11	Primary Somatosensory Cortex'
12	Secondary Somatosensory Cortex'
13	Auditory Cortex'
14	Visual Cortex'
15	Motor Cortex'
16	Association Cortex'
17	Insular Cortex'
18	Cingulate Cortex'
19	Frontal Association Cortex'
20	Rhinale Cortex'
21	Piriform Cortex'
22	Habenulae'
23	Septum'
24	Diagonal Band'
25	Hippocampus dorsal'
26	Hippocampus ventral'
27	Hippocampus Dendate gyrus'
28	Amygdala'
29	BNST'
30	Hypothalamus'
31	Zona incerta'
32	Caudate putamen'
33	Claustrum'
34	Nucleus accumbens'
35	Pallidum'
36	Cerebellum'
37	Olfactory Input'
38	Medulla'
39	Pons'
40	Tegmentum'
41	Inferior Colliculi'
42	Superior Colliculi'
43	Midbrain'
45	Thalamus lateral'
46	Thalamus medial'
47	Primary Somatosensory Cortex'
48	Secondary Somatosensory Cortex'
49	Auditory Cortex'
50	Visual Cortex'
51	Motor Cortex'
52	Association Cortex'
53	Insular Cortex'
54	Cingulate Cortex'
55	Frontal Association Cortex'
56	Rhinale Cortex'
57	Piriform Cortex'
58	Habenulae'
59	Septum'
60	Diagonal Band'
61	Hippocampus dorsal'
62	Hippocampus ventral'
63	Hippocampus Dendate gyrus'
64	Amygdala'
65	BNST'
66	Hypothalamus'
67	Zona incerta'
68	Caudate putamen'
69	Claustrum'
70	Nucleus accumbens'
71	Pallidum'
72	Cerebellum'
73	'PAG'
74	'CoM'
*UndirectedEdges
source*int	target*int
2	6
2	8
2	9
2	17
2	22
2	25
2	28
2	30
2	31
2	42
2	43
2	45
2	46
2	47
2	50
2	54
2	58
2	61
2	63
2	67
2	68
3	47
3	51
3	68
5	11
7	11
7	47
8	11
8	12
8	15
8	17
8	18
8	28
8	38
8	48
8	52
8	53
8	62
8	72
9	11
9	12
9	52
9	53
9	56
9	57
9	72
10	38
11	20
11	21
11	25
11	26
11	27
11	28
11	30
11	31
11	39
11	43
11	45
11	46
11	50
11	53
11	54
11	56
11	58
11	61
11	62
11	63
11	64
11	73
11	74
12	20
12	21
12	25
12	28
12	39
12	43
12	45
12	46
12	58
12	61
12	63
12	73
12	74
13	26
13	56
14	48
14	53
15	20
15	21
15	25
15	26
15	27
15	28
15	31
15	39
15	43
15	45
15	53
15	56
15	57
15	61
15	63
15	64
15	69
16	21
16	28
16	53
16	56
16	57
16	64
16	74
17	41
17	52
17	54
17	56
17	61
17	63
17	72
18	19
18	20
18	21
18	26
18	28
18	43
18	45
18	56
18	61
20	48
20	52
20	53
20	55
20	56
20	64
21	35
21	47
21	51
21	62
22	52
22	56
23	50
25	28
25	53
25	62
25	64
25	74
26	32
26	47
26	51
28	32
28	35
28	36
28	41
28	47
28	51
28	56
28	58
28	61
30	51
31	52
31	56
31	72
32	52
32	57
32	64
33	50
33	52
33	56
34	42
34	62
35	52
35	53
35	56
35	57
35	64
35	74
36	48
36	74
38	45
38	46
38	47
38	54
38	61
43	47
43	51
47	56
47	57
47	61
47	64
47	70
47	73
48	72
50	54
50	62
51	52
51	53
51	56
51	57
51	62
51	64
51	66
52	59
52	74
54	56
54	57
54	64
54	72
56	59
57	61
61	64
64	72
72	74
