# Supplementary material for: Central amygdala circuitry modulates nociceptive processing through differential hierarchical interaction with affective network dynamics
Source: Commun Biol. 2021 Jun 14;4:732. doi: 10.1038/s42003-021-02262-3 (PMC8203648; doi:10.1038/s42003-021-02262-3)
Supplement: Supplementary file 6 — Supplementary Data 3 [file 42003_2021_2262_MOESM6_ESM.xlsx]

## Sheet: Sheet 1
gene_name	gene_id	ens_id	Description	Pkcd-SRR5277227	Pkcd-SRR5277228	Pkcd-SRR5277229	Pkcd-SRR5277230	Sst-SRR5277231	Sst-SRR5277232	Sst-SRR5277233	Sst-SRR5277234	set_count	set	baseMean	log2FoldChange	lfcSE	stat	pvalue	padj	Reference
Adora3	ENSMUSG00000000562	ENSMUSG00000000562	adenosine A3 receptor [Source:MGI Symbol;Acc:MGI:104847]	16.123	41.4279	45.5972	18.9493	0	0	0	0.775462	2	PKCD.1; PKCDorSST.1	65.8946	-8.02717	1.47904	-5.42728	5.72189e-08	1.24887e-05	Little et al., 2015
Adra2c	ENSMUSG00000045318	ENSMUSG00000045318	adrenergic receptor, alpha 2c [Source:MGI Symbol;Acc:MGI:87936]	5.69047	51.5548	0	0	0.0767872	0	0	3.48958	2	PKCD.1; PKCDorSST.1	30.4742	-3.98388	2.50423	-1.59086	0.111641	0.598848
Adrb2	ENSMUSG00000045730	ENSMUSG00000045730	adrenergic receptor, beta 2 [Source:MGI Symbol;Acc:MGI:87938]	101.539	168.474	358.83	171.766	37.549	0	2.45118	58.1596	3	PKCD.1; PKCDorSST.1; SST.1	487.651	-3.09092	1.39179	-2.22083	0.0263625	0.319304
Arrb2	ENSMUSG00000060216	ENSMUSG00000060216	arrestin, beta 2 [Source:MGI Symbol;Acc:MGI:99474]	99.9982	134.922	135.8	123.476	14.436	19.5475	23.899	18.2233	3	PKCD.1; PKCDorSST.1; SST.1	302.158	-2.77287	0.436977	-6.34556	2.21614e-10	9.82971e-08	Chen et al., 2016
Asic1	ENSMUSG00000023017	ENSMUSG00000023017	acid-sensing (proton-gated) ion channel 1 [Source:MGI Symbol;Acc:MGI:1194915]	5.27554	21.9926	0	0	3.30185	1.22981	0.612796	0	3	PKCD.1; PKCDorSST.1; SST.1	16.2896	-2.33395	2.10528	-1.10862	0.267596	0.810814
Asic2	ENSMUSG00000020704	ENSMUSG00000020704	acid-sensing (proton-gated) ion channel 2 [Source:MGI Symbol;Acc:MGI:1100867]	4.1493	0	0	0	10.5199	0.388361	1.83839	0	2	PKCDorSST.1; SST.1	8.67356	1.62241	2.82874	0.573545	0.566276	0.938076
Bdnf	ENSMUSG00000048482	ENSMUSG00000048482	brain derived neurotrophic factor [Source:MGI Symbol;Acc:MGI:88145]	1.54117	1.02291	1.98249	0	0	0	0.612796	0	2	PKCD.1; PKCDorSST.1	2.71392	-3.89245	3.36778	-1.15579	0.247767
Cacna1h	ENSMUSG00000024112	ENSMUSG00000024112	calcium channel, voltage-dependent, T type, alpha 1H subunit [Source:MGI Symbol;Acc:MGI:1928842]	0	1.02291	0	0	10.4431	44.0142	1.83839	17.0602	2	PKCDorSST.1; SST.1	38.6528	5.7962	1.73881	3.33344	0.000857806	0.0350284	François et al., 2015
Ccl12	ENSMUSG00000035352	ENSMUSG00000035352	chemokine (C-C motif) ligand 12 [Source:MGI Symbol;Acc:MGI:108224]	28.6302	22.1972	62.4484	85.5775	14.0521	3.43052	0.612796	9.30554	3	PKCD.1; PKCDorSST.1; SST.1	122.788	-2.89754	0.962415	-3.0107	0.00260645	0.0758525	Wang et al., 2018
Clic1	ENSMUSG00000007041	ENSMUSG00000007041	chloride intracellular channel 1 [Source:MGI Symbol;Acc:MGI:2148924]	267.393	336.947	608.624	244.507	69.4157	40.3895	125.01	162.847	3	PKCD.1; PKCDorSST.1; SST.1	989.352	-1.96341	0.640101	-3.06734	0.00215971	0.0664601	Vastagh et al., 2019
Cnr1	ENSMUSG00000044288	ENSMUSG00000044288	cannabinoid receptor 1 (brain) [Source:MGI Symbol;Acc:MGI:104615]	16.7158	0.818329	0	0	13.2074	15.9875	8.57914	3.87731	2	PKCDorSST.1; SST.1	30.0782	1.24997	1.61551	0.773733	0.439089	0.907862
Comt	ENSMUSG00000000326	ENSMUSG00000000326	catechol-O-methyltransferase [Source:MGI Symbol;Acc:MGI:88470]	258.679	230.667	201.223	141.814	218.69	101.427	101.111	158.582	3	PKCD.1; PKCDorSST.1; SST.1	736.622	-0.551174	0.498683	-1.10526	0.269047	0.81105
Esr1	ENSMUSG00000019768	ENSMUSG00000019768	estrogen receptor 1 (alpha) [Source:MGI Symbol;Acc:MGI:1352467]	2.13393	65.1595	0	3.05634	6.52691	0.0647268	0	5.42823	3	PKCD.1; PKCDorSST.1; SST.1	41.639	-2.49088	1.90047	-1.31067
Faah	ENSMUSG00000034171	ENSMUSG00000034171	fatty acid amide hydrolase [Source:MGI Symbol;Acc:MGI:109609]	35.3876	1.02291	28.7461	0	0.84466	0	4.90237	15.1215	3	PKCD.1; PKCDorSST.1; SST.1	45.3104	-1.71061	1.8959	-0.902266	0.366915	0.87212
Gabra3	ENSMUSG00000031343	ENSMUSG00000031343	gamma-aminobutyric acid (GABA) A receptor, subunit alpha 3 [Source:MGI Symbol;Acc:MGI:95615]	0.592758	25.4705	0	0.611268	0	18.9649	30.027	17.8356	2	PKCDorSST.1; SST.1	46.8825	1.29938	1.89006	0.687482	0.491779	0.927162
Gch1	ENSMUSG00000037580	ENSMUSG00000037580	GTP cyclohydrolase 1 [Source:MGI Symbol;Acc:MGI:95675]	3.08234	12.991	2.97373	66.6282	0	0	9.19194	20.9375	3	PKCD.1; PKCDorSST.1; SST.1	61.7117	-1.60952	1.92083	-0.837928	0.402071	0.88943
Glra2	ENSMUSG00000018589	ENSMUSG00000018589	glycine receptor, alpha 2 subunit [Source:MGI Symbol;Acc:MGI:95748]	0	0	0	0	23.0362	23.1075	0	0.775462	2	PKCDorSST.1; SST.1	24.5432	7.82023	2.44228	3.20203	0.00136464	0.0484882	Racca et al., 2010
Hax1	ENSMUSG00000027944	ENSMUSG00000027944	HCLS1 associated X-1 [Source:MGI Symbol;Acc:MGI:1346319]	17.2492	21.788	17.8424	19.5606	34.9382	22.5249	17.1583	28.6921	3	PKCD.1; PKCDorSST.1; SST.1	93.7616	0.404127	0.559253	0.722619	0.469914	0.919177
Hpcal4	ENSMUSG00000046093	ENSMUSG00000046093	hippocalcin-like 4 [Source:MGI Symbol;Acc:MGI:2157521]	324.772	961.844	342.971	44.6226	64.1173	123.628	90.081	29.0798	3	PKCD.1; PKCDorSST.1; SST.1	1021.19	-2.46835	0.85437	-2.88908	0.00386369	0.0961288	Alvaro et al., 2020
Htr2a	ENSMUSG00000034997	ENSMUSG00000034997	5-hydroxytryptamine (serotonin) receptor 2A [Source:MGI Symbol;Acc:MGI:109521]	0	0	0	0	0	0	1.22559	3.87731	2	PKCDorSST.1; SST.1	2.60375	4.50997	3.37708	1.33547	0.181724
Il17ra	ENSMUSG00000002897	ENSMUSG00000002897	interleukin 17 receptor A [Source:MGI Symbol;Acc:MGI:107399]	43.4491	132.262	1.98249	19.5606	0.230362	0	0	1.55092	2	PKCD.1; PKCDorSST.1	100.555	-6.88987	1.51969	-4.53372	5.79529e-06	0.000648216	Luo et al., 2019
Il18	ENSMUSG00000039217	ENSMUSG00000039217	interleukin 18 [Source:MGI Symbol;Acc:MGI:107936]	89.7435	54.2143	60.4659	84.9662	241.112	147.318	165.455	183.009	3	PKCD.1; PKCDorSST.1; SST.1	531.167	1.30303	0.450456	2.8927	0.00381946	0.0961288	Kim et al., 2017
Kcnk10	ENSMUSG00000033854	ENSMUSG00000033854	potassium channel, subfamily K, member 10 [Source:MGI Symbol;Acc:MGI:1919508]	0	0	0.991244	0	0	37.2179	14.0943	32.1817	2	PKCDorSST.1; SST.1	43.4144	7.45411	2.23586	3.33389	0.000856403	0.0350284	Plant, 2012; Muñoz-Manchado et al., 2018
Kcnq2	ENSMUSG00000016346	ENSMUSG00000016346	potassium voltage-gated channel, subfamily Q, member 2 [Source:MGI Symbol;Acc:MGI:1309503]	16.123	111.293	0	2.44507	11.5181	0.0647268	22.0606	3.87731	3	PKCD.1; PKCDorSST.1; SST.1	83.6924	-1.81402	1.65091	-1.09881	0.271853	0.813963
Kcnq3	ENSMUSG00000056258	ENSMUSG00000056258	potassium voltage-gated channel, subfamily Q, member 3 [Source:MGI Symbol;Acc:MGI:1336181]	15.4117	6.44434	34.6936	3.05634	16.8932	0	14.7071	2.32638	3	PKCD.1; PKCDorSST.1; SST.1	49.7217	-0.91833	1.50707	-0.609348	0.542294	0.935848
Kcnq5	ENSMUSG00000028033	ENSMUSG00000028033	potassium voltage-gated channel, subfamily Q, member 5 [Source:MGI Symbol;Acc:MGI:1924937]	5.27554	33.5515	0.991244	3.05634	0	33.0107	1.22559	10.4687	3	PKCD.1; PKCDorSST.1; SST.1	44.8585	0.0895238	1.69932	0.0526821	0.957985	0.995084
Kcns1	ENSMUSG00000040164	ENSMUSG00000040164	K+ voltage-gated channel, subfamily S, 1 [Source:MGI Symbol;Acc:MGI:1197019]	5.45337	1.53437	0	6.11268	0	0	0	0	2	PKCD.1; PKCDorSST.1	6.83456	-6.61065	2.96222	-2.23165	0.025638	0.314171
Maoa	ENSMUSG00000025037	ENSMUSG00000025037	monoamine oxidase A [Source:MGI Symbol;Acc:MGI:96915]	20.213	193.126	76.3258	113.085	100.131	113.013	64.9564	169.438	3	PKCD.1; PKCDorSST.1; SST.1	443.697	0.115285	0.747711	0.154184	0.877464	0.989031
Maob	ENSMUSG00000040147	ENSMUSG00000040147	monoamine oxidase B [Source:MGI Symbol;Acc:MGI:96916]	63.3658	18.3101	129.853	115.53	120.479	124.405	110.303	231.863	3	PKCD.1; PKCDorSST.1; SST.1	480.674	0.75822	0.730285	1.03825	0.299153	0.829489
Opcml	ENSMUSG00000062257	ENSMUSG00000062257	opioid binding protein/cell adhesion molecule-like [Source:MGI Symbol;Acc:MGI:97397]	6.93526	1.73895	4.95622	1.8338	16.4325	155.15	68.6331	16.2847	3	PKCD.1; PKCDorSST.1; SST.1	138.815	4.00396	0.975587	4.10416	4.05794e-05	0.00338943	Zhang et al., 2019
Oprm1	ENSMUSG00000000766	ENSMUSG00000000766	opioid receptor, mu 1 [Source:MGI Symbol;Acc:MGI:97441]	0.0592758	0	0	0	2.53398	0	0	2.71412	2	PKCDorSST.1; SST.1	2.77514	4.08336	3.35826	1.21592	0.224017
P2rx4	ENSMUSG00000029470	ENSMUSG00000029470	purinergic receptor P2X, ligand-gated ion channel 4 [Source:MGI Symbol;Acc:MGI:1338859]	39.122	50.1227	78.3083	44.6226	46.6098	37.6063	36.155	79.0971	3	PKCD.1; PKCDorSST.1; SST.1	216.803	-0.146339	0.573633	-0.255109	0.798639	0.97649
P2rx7	ENSMUSG00000029468	ENSMUSG00000029468	purinergic receptor P2X, ligand-gated ion channel, 7 [Source:MGI Symbol;Acc:MGI:1339957]	47.4799	122.749	62.4484	53.7916	10.6734	164.794	44.7341	0	3	PKCD.1; PKCDorSST.1; SST.1	263.35	-0.416973	1.30754	-0.318898	0.749804	0.969821
Pdyn	ENSMUSG00000027400	ENSMUSG00000027400	prodynorphin [Source:MGI Symbol;Acc:MGI:97535]	0	0.102291	0	1.22254	57.5904	99.2262	63.7308	39.9363	2	PKCDorSST.1; SST.1	133.899	8.24325	1.2485	6.60252	4.04235e-11	2.47603e-08	Hein et al., 2018
Pkd1	ENSMUSG00000032855	ENSMUSG00000032855	polycystin 1, transient receptor poteintial channel interacting [Source:MGI Symbol;Acc:MGI:97603]	20.5094	2.14811	0	32.3972	3.07149	25.0493	20.2223	2.32638	3	PKCD.1; PKCDorSST.1; SST.1	54.5967	-0.190088	1.39038	-0.136717	0.891255	0.989733
Prkar1b	ENSMUSG00000025855	ENSMUSG00000025855	protein kinase, cAMP dependent regulatory, type I beta [Source:MGI Symbol;Acc:MGI:97759]	157.97	190.773	161.573	20.1718	25.4934	148.289	82.1146	3.10185	3	PKCD.1; PKCDorSST.1; SST.1	409.606	-1.08089	1.04096	-1.03836	0.299101	0.829489
Prkar2b	ENSMUSG00000002997	ENSMUSG00000002997	protein kinase, cAMP dependent regulatory, type II beta [Source:MGI Symbol;Acc:MGI:97760]	7.29092	36.7225	0	3.05634	0	0.258907	0	0.387731	2	PKCD.1; PKCDorSST.1	24.0076	-6.09116	1.91487	-3.18098	0.00146777	0.0500794	Isensee et al., 2017
Prkcd	ENSMUSG00000021948	ENSMUSG00000021948	protein kinase C, delta [Source:MGI Symbol;Acc:MGI:97598]	209.836	365.077	329.093	372.873	2.91791	0	17.7711	58.9351	3	PKCD.1; PKCDorSST.1; SST.1	722.718	-4.07251	1.3335	-3.05401	0.00225808	0.0686658	Haubensak et al., 2010; Gonzalez et al., 2019
Prkcg	ENSMUSG00000078816	ENSMUSG00000078816	protein kinase C, gamma [Source:MGI Symbol;Acc:MGI:97597]	157.97	3.27332	86.2383	9.78029	29.7934	1.10036	20.2223	9.30554	3	PKCD.1; PKCDorSST.1; SST.1	165.881	-2.13525	1.21978	-1.75053	0.0800277	0.525279
Ptpn6	ENSMUSG00000004266	ENSMUSG00000004266	protein tyrosine phosphatase, non-receptor type 6 [Source:MGI Symbol;Acc:MGI:96055]	193.18	136.15	364.778	279.961	7.90908	0	41.0573	3.10185	3	PKCD.1; PKCDorSST.1; SST.1	554.094	-4.39239	1.30254	-3.37218	0.000745759	0.0314515	Li et al., 2016
Ptx3	ENSMUSG00000027832	ENSMUSG00000027832	pentraxin related gene [Source:MGI Symbol;Acc:MGI:104641]	0.0592758	0	0	0	9.06089	19.9358	0	0.775462	2	PKCDorSST.1; SST.1	15.5686	6.63507	2.30102	2.88353	0.00393246	0.0972754	Smidt et al., 1997
Rcan1	ENSMUSG00000022951	ENSMUSG00000022951	regulator of calcineurin 1 [Source:MGI Symbol;Acc:MGI:1890564]	120.211	142.185	55.5097	76.4085	19.7343	31.0689	30.6398	37.9976	3	PKCD.1; PKCDorSST.1; SST.1	265.81	-1.75854	0.519493	-3.38512	0.00071148	0.0303039	Zemel et al., 2017
Scn10a	ENSMUSG00000034533	ENSMUSG00000034533	sodium channel, voltage-gated, type X, alpha [Source:MGI Symbol;Acc:MGI:108029]	0.41493	0	0.991244	0	0.153574	0.323634	1.22559	1.16319	2	PKCDorSST.1; SST.1	2.21887	1.22832	2.54281	0.483056	0.629056
Scn1a	ENSMUSG00000064329	ENSMUSG00000064329	sodium channel, voltage-gated, type I, alpha [Source:MGI Symbol;Acc:MGI:98246]	0	3.88706	0	0	1.91968	33.0754	14.7071	0.387731	2	PKCDorSST.1; SST.1	27.3928	3.59756	2.08631	1.72437	0.0846418	0.540422
Scn8a	ENSMUSG00000023033	ENSMUSG00000023033	sodium channel, voltage-gated, type VIII, alpha [Source:MGI Symbol;Acc:MGI:103169]	4.1493	4.90998	0	1.22254	29.8702	122.851	19.6095	0.387731	3	PKCD.1; PKCDorSST.1; SST.1	94.3746	4.02104	1.38516	2.90294	0.00369676	0.0944871	Tanaka et al., 2016
Slc7a8	ENSMUSG00000022180	ENSMUSG00000022180	solute carrier family 7 (cationic amino acid transporter, y+ system), member 8 [Source:MGI Symbol;Acc:MGI:1355323]	190.809	149.55	117.958	172.989	8.52338	0.19418	1.83839	1.55092	3	PKCD.1; PKCDorSST.1; SST.1	339.016	-5.68726	0.967246	-5.87984	4.10655e-09	1.25768e-06	Núñez et al., 2014
Tac1	ENSMUSG00000061762	ENSMUSG00000061762	tachykinin 1 [Source:MGI Symbol;Acc:MGI:98474]	3.61582	54.112	0.991244	0	270.675	17.994	4.28957	61.2615	3	PKCD.1; PKCDorSST.1; SST.1	215.174	2.64288	1.55922	1.695	0.0900756	0.550234
Tlr4	ENSMUSG00000039005	ENSMUSG00000039005	toll-like receptor 4 [Source:MGI Symbol;Acc:MGI:96824]	29.9343	0.818329	99.1244	4.89014	25.3398	0	0	32.1817	3	PKCD.1; PKCDorSST.1; SST.1	105.277	-1.31648	1.88026	-0.700157	0.483829	0.925599
Tmem100	ENSMUSG00000069763	ENSMUSG00000069763	transmembrane protein 100 [Source:MGI Symbol;Acc:MGI:1915138]	165.142	27.2095	130.844	41.5662	600.399	379.946	230.411	393.547	3	PKCD.1; PKCDorSST.1; SST.1	1022.46	2.09743	0.724032	2.89688	0.003769	0.0954704	Weng et al., 2015
Tnf	ENSMUSG00000024401	ENSMUSG00000024401	tumor necrosis factor [Source:MGI Symbol;Acc:MGI:104798]	5.03844	7.05809	0	7.33521	24.1112	0	0	0	2	PKCD.1; PKCDorSST.1	22.7548	0.333676	2.55006	0.13085
Trpc1	ENSMUSG00000032839	ENSMUSG00000032839	transient receptor potential cation channel, subfamily C, member 1 [Source:MGI Symbol;Acc:MGI:109528]	9.36557	0.409165	1.98249	9.78029	0.537511	18.3177	18.3839	15.1215	3	PKCD.1; PKCDorSST.1; SST.1	37.845	1.21038	1.29201	0.936818	0.348852	0.865928
Trpm8	ENSMUSG00000036251	ENSMUSG00000036251	transient receptor potential cation channel, subfamily M, member 8 [Source:MGI Symbol;Acc:MGI:2181435]	0	0	0	0	0.84466	0.323634	2.45118	2.32638	2	PKCDorSST.1; SST.1	2.99585	4.73034	3.02668	1.56288	0.11808
Trpv2	ENSMUSG00000018507	ENSMUSG00000018507	transient receptor potential cation channel, subfamily V, member 2 [Source:MGI Symbol;Acc:MGI:1341836]	58.6237	21.3789	70.3783	120.42	73.5622	0.129454	96.2089	18.6111	3	PKCD.1; PKCDorSST.1; SST.1	241.173	-0.634142	1.23429	-0.513772	0.607412	0.946534
Trpv3	ENSMUSG00000043029	ENSMUSG00000043029	transient receptor potential cation channel, subfamily V, member 3 [Source:MGI Symbol;Acc:MGI:2181407]	0.118552	0	0	0	0	3.04216	0	3.10185	2	PKCDorSST.1; SST.1	3.25474	3.97345	3.3475	1.18699	0.235231
Trpv1	ENSMUSG00000005952			Gene under expression cutoff
Gabrb2	ENSMUSG00000007653			Gene under expression cutoff
Kcnq1	ENSMUSG00000009545			Gene under expression cutoff
Trpv4	ENSMUSG00000014158			Gene under expression cutoff
Esr1	ENSMUSG00000019768			Gene under expression cutoff
Avpr1a	ENSMUSG00000020123			Gene under expression cutoff
Slc6a4	ENSMUSG00000020838			Gene under expression cutoff
Bdkrb2	ENSMUSG00000021070			Gene under expression cutoff
Slc6a3	ENSMUSG00000021609			Gene under expression cutoff
Htr1a	ENSMUSG00000021721			Gene under expression cutoff
Gdnf	ENSMUSG00000022144			Gene under expression cutoff
Drd3	ENSMUSG00000022705			Gene under expression cutoff
Tnf	ENSMUSG00000024401			Gene under expression cutoff
Drd4	ENSMUSG00000025496			Gene under expression cutoff
Oprk1	ENSMUSG00000025905			Gene under expression cutoff
P2rx3	ENSMUSG00000027071			Gene under expression cutoff
Ngf	ENSMUSG00000027859			Gene under expression cutoff
Ntrk1	ENSMUSG00000028072			Gene under expression cutoff
Kcnq4	ENSMUSG00000028631			Gene under expression cutoff
Htr3a	ENSMUSG00000032269			Gene under expression cutoff
Trpa1	ENSMUSG00000032769			Gene under expression cutoff
Scn11a	ENSMUSG00000034115			Gene under expression cutoff
Bdkrb1	ENSMUSG00000041347			Gene under expression cutoff
Kcnj6	ENSMUSG00000043301			Gene under expression cutoff
Oprd1	ENSMUSG00000050511			Gene under expression cutoff
Cnr2	ENSMUSG00000062585			Gene under expression cutoff
mt-Co2	ENSMUSG00000064354			Gene under expression cutoff
Mc1r	ENSMUSG00000074037			Gene under expression cutoff
Scn9a	ENSMUSG00000075316			Gene under expression cutoff
References
Alvaro, C. G. et al. (2020) ‘Hippocalcin-like 4, a neural calcium sensor, has a limited contribution to pain and itch processing’, PLoS ONE, 15(2), pp. 1–11. doi: 10.1371/JOURNAL.PONE.0226289.
Chen, G. et al. (2016) ‘β-Arrestin-2 regulates NMDA receptor function in spinal lamina II neurons and duration of persistent pain’, Nature Communications. doi: 10.1038/ncomms12531.
François, A. et al. (2015) ‘The Low-Threshold Calcium Channel Cav3.2 Determines Low-Threshold Mechanoreceptor Function’, Cell Reports, 10(3), pp. 370–382. doi: 10.1016/j.celrep.2014.12.042.
Gonzalez, S. M. et al. (2019) ‘Dual and Opposing Functions of the Central Amygdala in the Modulation of Pain Dual and Opposing Functions of the Central Amygdala in the Modulation of Pain’, CellReports. ElsevierCompany., 29(2), pp. 332-346.e5. doi: 10.1016/j.celrep.2019.09.011.
Haubensak, W. et al. (2010) ‘Genetic dissection of an amygdala microcircuit that gates conditioned fear’, Nature, 468. doi: 10.1038/nature09553.
Hein, M. et al. (2018) ‘Kappa opioid signaling in the central nucleus of the amygdala promotes disinhibition and aversiveness of chronic neuropathic pain’, Pain, 160, p. 1. doi: 10.1097/j.pain.0000000000001458.
Isensee, J. et al. (2017) ‘Crosstalk from cAMP to ERK1/2 emerges during postnatal maturation of nociceptive neurons and is maintained during aging’, Journal of Cell Science, 130(13), pp. 2134–2146. doi: 10.1242/jcs.197327.
Kim, T. K. et al. (2017) ‘Local interleukin-18 system in the basolateral amygdala regulates susceptibility to chronic stress’, Molecular Neurobiology. doi: 10.1007/s12035-016-0052-7.
Li, C. L. et al. (2016) ‘Somatosensory neuron types identified by high-coverage single-cell RNA-sequencing and functional heterogeneity’, Cell Research, 26(1), pp. 83–102. doi: 10.1038/cr.2015.149.
Little, J. W. et al. (2015) ‘Endogenous adenosine A3 receptor activation selectively alleviates persistent pain states’, Brain, 138(1), pp. 28–35. doi: 10.1093/brain/awu330.
Luo, H. et al. (2019) ‘Communications , Synaptic Transmission , and Neuropathic Pain after Chemotherapy’, CellReports. ElsevierCompany., 29(8), pp. 2384-2397.e5. doi: 10.1016/j.celrep.2019.10.085.
Muñoz-Manchado, A. B. et al. (2018) ‘Diversity of Interneurons in the Dorsal Striatum Revealed by Single-Cell RNA Sequencing and PatchSeq’, Cell Reports, 24(8), pp. 2179-2190.e7. doi: 10.1016/j.celrep.2018.07.053.
Neugebauer, V. et al. (2020) ‘Amygdala, neuropeptides, and chronic pain-related affective behaviors’, Neuropharmacology. Elsevier, 170(December 2019), p. 108052. doi: 10.1016/j.neuropharm.2020.108052.
Núñez, B. et al. (2014) ‘Cerebral cortex hyperthyroidism of newborn Mct8-deficient mice transiently suppressed by Lat2 inactivation’, PLoS ONE. doi: 10.1371/journal.pone.0096915.
Plant, L. D. (2012) ‘A role for K2P channels in the operation of somatosensory nociceptors’, Frontiers in Molecular Neuroscience, 5(MARCH), pp. 1–11. doi: 10.3389/fnmol.2012.00021.
Racca, C. et al. (2010) ‘The neuronal splicing factor nova co-localizes with target RNAs in the dendrite’, Frontiers in Neural Circuits. doi: 10.3389/neuro.04.005.2010.
Smidt, M. P. et al. (1997) ‘A homeodomain gene Ptx3 has highly restricted brain expression in mesencephalic dopaminergic neurons’, Proceedings of the National Academy of Sciences of the United States of America. doi: 10.1073/pnas.94.24.13305.
Tanaka, B. S. et al. (2016) ‘A gain-of-function mutation in Nav1.6 in a case of trigeminal neuralgia’, Molecular Medicine, 22(13), pp. 338–348. doi: 10.2119/molmed.2016.00131.
Vastagh, C. et al. (2019) ‘Proestrus differentially regulates expression of ion channel and calcium homeostasis genes in GnRH neurons of mice’, Frontiers in Molecular Neuroscience. doi: 10.3389/fnmol.2019.00137.
Wang, Qi et al. (2018) ‘Sarm1/Myd88-5 Regulates Neuronal Intrinsic Immune Response to Traumatic Axonal Injuries’, Cell Reports. doi: 10.1016/j.celrep.2018.03.071.
Weng, H. J. et al. (2015) ‘Tmem100 Is a Regulator of TRPA1-TRPV1 Complex and Contributes to Persistent Pain’, Neuron. Elsevier Inc., 85(4), pp. 833–846. doi: 10.1016/j.neuron.2014.12.065.
Zemel, B. M. et al. (2017) ‘Calcineurin Dysregulation Underlies Spinal Cord Injury-Induced K+ Channel Dysfunction in DRG Neurons’, The Journal of neuroscience : the official journal of the Society for Neuroscience, 37(34), pp. 8256–8272. doi: 10.1523/JNEUROSCI.0434-17.2017.
Zhang, Z. et al. (2019) ‘The Schizophrenia Susceptibility Gene OPCML Regulates Spine Maturation and Cognitive Behaviors through Eph-Cofilin Signaling’, Cell Reports. doi: 10.1016/j.celrep.2019.08.091.
